# Supplementary material for: Leaching of Potentially Toxic Elements from Paper and Plastic Cups in Hot Water and Their Health Risk Assessment
Source: Toxics. 2025 Jul 26;13(8):626. doi: 10.3390/toxics13080626 (PMC12390227; doi:10.3390/toxics13080626)
Supplement: Supplementary file 1 [file toxics-13-00626-s001.zip]

Archive with 1 entries (1 files):
- toxics-3746518-supplementary.pdf
